# Supplementary material for: What are the mechanisms and contexts by which care groups achieve social and behavioural change in low- and middle-income countries? Group motivation findings from a realist synthesis
Source: Public Health Nutr. 2022 Jun 1;25(10):2908–19. doi: 10.1017/S1368980022001367 (PMC9991844; doi:10.1017/S1368980022001367)
Supplement: Supplementary file 1 [file S1368980022001367sup.zip]

Archive with 2 entries (2 files):
- S1368980022001367sup001.docx
- S1368980022001367sup002.docx
